# Supplementary material for: Switching from Sugar- to Artificially-Sweetened Beverages: A 12-Week Trial
Source: Nutrients. 2023 May 4;15(9):2191. doi: 10.3390/nu15092191 (PMC10181485; doi:10.3390/nu15092191)
Supplement: Supplementary file 1 [file nutrients-15-02191-s001.zip]

Archive with 1 entries (1 files):
- nutrients-2341964-supplementary.pdf
